# Supplementary material for: Investigation of the Flexibility of Protein Kinases Implicated in the Pathology of Alzheimer’s Disease
Source: Molecules. 2014 Jun 30;19(7):9134–59. doi: 10.3390/molecules19079134 (PMC6270768; doi:10.3390/molecules19079134)
Supplement: Supplementary file 1 [file molecules-19-09134-s001.zip]

Archive with 6 entries (5 files):
- molecules-56295-supplementary-final/ATP.lib
- molecules-56295-supplementary-final/Supporting Information.docx
- molecules-56295-supplementary-final/aloisine.lib
- molecules-56295-supplementary-final/indirubin.lib
- molecules-56295-supplementary-final/roscov.lib
- molecules-56295-supplementary-final/
